# Supplementary material for: To accurately predict lymph node metastasis in patients with mass-forming intrahepatic cholangiocarcinoma by using CT radiomics features of tumor habitat subregions
Source: Cancer Imaging. 2025 Feb 26;25:19. doi: 10.1186/s40644-025-00842-8 (PMC11863903; doi:10.1186/s40644-025-00842-8)
Supplement: Supplementary file 2 — Supplementary Material 2. [file 40644_2025_842_MOESM2_ESM.zip]

Archive with 164 entries (164 files):
- 1.nii.gz
- 10.nii.gz
- 100.nii.gz
- 101.nii.gz
- 102.nii.gz
- 103.nii.gz
- 104.nii.gz
- 105.nii.gz
- 106.nii.gz
- 107.nii.gz
- 108.nii.gz
- 109.nii.gz
- 11.nii.gz
- 110.nii.gz
- 111.nii.gz
- 112.nii.gz
- 113.nii.gz
- 114.nii.gz
- 115.nii.gz
- 116.nii.gz
- 117.nii.gz
- 118.nii.gz
- 119.nii.gz
- 12.nii.gz
- 120.nii.gz
- 121.nii.gz
- 122.nii.gz
- 123.nii.gz
- 124.nii.gz
- 125.nii.gz
- 126.nii.gz
- 127.nii.gz
- 129.nii.gz
- 13.nii.gz
- 130.nii.gz
- 131.nii.gz
- 132.nii.gz
- 133.nii.gz
- 134.nii.gz
- 135.nii.gz
- 136.nii.gz
- 137.nii.gz
- 138.nii.gz
- 139.nii.gz
- 140.nii.gz
- 141.nii.gz
- 142.nii.gz
- 143.nii.gz
- 144.nii.gz
- 145.nii.gz
- 146.nii.gz
- 147.nii.gz
- 148.nii.gz
- 149.nii.gz
- 15.nii.gz
- 150.nii.gz
- 151.nii.gz
- 152.nii.gz
- 153.nii.gz
- 154.nii.gz
- 155.nii.gz
- 156.nii.gz
- 157.nii.gz
- 158.nii.gz
- 16.nii.gz
- 160.nii.gz
- 161.nii.gz
- 162.nii.gz
- 163.nii.gz
- 164.nii.gz
- 166.nii.gz
- 168.nii.gz
- 169.nii.gz
- 17.nii.gz
- 170.nii.gz
- 171.nii.gz
- 172.nii.gz
- 173.nii.gz
- 174.nii.gz
- 175.nii.gz
- 18.nii.gz
- 19.nii.gz
- 2.nii.gz
- 20.nii.gz
- 21.nii.gz
- 22.nii.gz
- 23.nii.gz
- 24.nii.gz
- 25.nii.gz
- 26.nii.gz
- 27.nii.gz
- 28.nii.gz
- 29.nii.gz
- 30.nii.gz
- 31.nii.gz
- 32.nii.gz
- 33.nii.gz
- 34.nii.gz
- 35.nii.gz
- 36.nii.gz
- 38.nii.gz
- 39.nii.gz
- 4.nii.gz
- 40.nii.gz
- 41.nii.gz
- 42.nii.gz
- 43.nii.gz
- 44.nii.gz
- 45.nii.gz
- 46.nii.gz
- 47.nii.gz
- 49.nii.gz
- 5.nii.gz
- 50.nii.gz
- 51.nii.gz
- 52.nii.gz
- 53.nii.gz
- 54.nii.gz
- 55.nii.gz
- 56.nii.gz
- 57.nii.gz
- 58.nii.gz
- 59.nii.gz
- 6.nii.gz
- 60.nii.gz
- 61.nii.gz
- 62.nii.gz
- 63.nii.gz
- 64.nii.gz
- 65.nii.gz
- 66.nii.gz
- 68.nii.gz
- 69.nii.gz
- 7.nii.gz
- 70.nii.gz
- 71.nii.gz
- 72.nii.gz
- 73.nii.gz
- 75.nii.gz
- 76.nii.gz
- 77.nii.gz
- 78.nii.gz
- 79.nii.gz
- 8.nii.gz
- 80.nii.gz
- 81.nii.gz
- 82.nii.gz
- 83.nii.gz
- 84.nii.gz
- 85.nii.gz
- 86.nii.gz
- 87.nii.gz
- 88.nii.gz
- 89.nii.gz
- 9.nii.gz
- 90.nii.gz
- 91.nii.gz
- 92.nii.gz
- 93.nii.gz
- 94.nii.gz
- 95.nii.gz
- 96.nii.gz
- 98.nii.gz
- 99.nii.gz
